# Supplementary material for: ﻿Caligusselenecola sp. nov. (Siphonostomatoida, Caligidae) parasitic on the hairfin lookdown Selenebrevoortii (Gill) from the Gulf of California, Mexico, with some comments on Caritustolii Rangnekar, 1984
Source: Zookeys. 2024 Aug 7;1209:43–68. doi: 10.3897/zookeys.1209.120812 (PMC11336392; doi:10.3897/zookeys.1209.120812)
Supplement: XML Treatment for Caligus selenecola [file zookeys.1209.120812-treatment1.xml]

<!DOCTYPE tp:taxon-treatment
  PUBLIC "-//TaxonX//DTD Taxonomic Treatment Publishing DTD v0 20100105//EN" "tax-treatment-NSO.dtd">
<tp:taxon-treatment xmlns:tp="http://www.plazi.org/taxpub"><tp:treatment-meta><kwd-group><label>Taxon classification</label><kwd>
              <named-content content-type="kingdom">Animalia</named-content>
            </kwd><kwd>
              <named-content content-type="order">Siphonostomatoida</named-content>
            </kwd><kwd>
              <named-content content-type="family">Caligidae</named-content>
            </kwd></kwd-group><mixed-citation publication-type="journal"><person-group><name><surname>Morales-Serna</surname><given-names>Francisco Neptalí</given-names></name><name><surname>Yáñez-Rivera</surname><given-names>Beatriz</given-names></name><name><surname>Gómez</surname><given-names>Samuel</given-names></name></person-group><article-title>﻿<italic><tp:taxon-name><tp:taxon-name-part taxon-name-part-type="genus" reg="Caligus">Caligus</tp:taxon-name-part><tp:taxon-name-part taxon-name-part-type="species" reg="selenecola">selenecola</tp:taxon-name-part></tp:taxon-name></italic> sp. nov. (<tp:taxon-name><tp:taxon-name-part taxon-name-part-type="order">Siphonostomatoida</tp:taxon-name-part></tp:taxon-name>, <tp:taxon-name><tp:taxon-name-part taxon-name-part-type="family">Caligidae</tp:taxon-name-part></tp:taxon-name>) parasitic on the hairfin lookdown <italic><tp:taxon-name><tp:taxon-name-part taxon-name-part-type="genus" reg="Selene">Selene</tp:taxon-name-part><tp:taxon-name-part taxon-name-part-type="species" reg="brevoortii">brevoortii</tp:taxon-name-part></tp:taxon-name></italic> (Gill) from the Gulf of California, Mexico, with some comments on <italic><tp:taxon-name><tp:taxon-name-part taxon-name-part-type="genus" reg="Caritus">Caritus</tp:taxon-name-part><tp:taxon-name-part taxon-name-part-type="species" reg="tolii">tolii</tp:taxon-name-part></tp:taxon-name></italic> Rangnekar, 1984</article-title><source>Zookeys</source><day>07</day><month>08</month><year>2024</year><volume>1209</volume><fpage>43</fpage><lpage>68</lpage><pub-id pub-id-type="doi">10.3897/zookeys.1209.120812</pub-id></mixed-citation></tp:treatment-meta><tp:nomenclature><label>﻿</label><tp:taxon-name>
            <object-id xmlns:xlink="http://www.w3.org/1999/xlink" content-type="arpha" xlink:type="simple">BE7DD5EE-5E3E-5E5F-B2EA-68D37CB432A7</object-id>
            <tp:taxon-name-part taxon-name-part-type="genus" reg="Caligus">Caligus</tp:taxon-name-part>
            <tp:taxon-name-part taxon-name-part-type="species" reg="selenecola">selenecola</tp:taxon-name-part>
            <object-id xmlns:xlink="http://www.w3.org/1999/xlink" content-type="zoobank" xlink:type="simple">https://zoobank.org/BAD3A0A2-EA0B-47FE-82A6-FF39C115D12B</object-id>
          </tp:taxon-name><tp:taxon-status xmlns:xlink="http://www.w3.org/1999/xlink" xlink:type="simple">sp. nov.</tp:taxon-status><xref ref-type="fig" rid="F1">Figs 1</xref><xref ref-type="fig" rid="F2">, 2</xref><xref ref-type="fig" rid="F3">, 3</xref><xref ref-type="fig" rid="F4">, 4</xref><xref ref-type="fig" rid="F5">, 5</xref><xref ref-type="fig" rid="F6">, 6</xref><xref ref-type="fig" rid="F7">, 7</xref><xref ref-type="fig" rid="F8">, 8</xref><xref ref-type="fig" rid="F9">, 9</xref><xref ref-type="fig" rid="F10">, 10</xref><xref ref-type="fig" rid="F11">, 11</xref><xref ref-type="fig" rid="F12">, 12</xref></tp:nomenclature><tp:treatment-sec sec-type="Type host" id="SECID0EAKAE"><title>Type host.</title><p>Hairfin lookdown <italic><tp:taxon-name><tp:taxon-name-part taxon-name-part-type="genus" reg="Selene">Selene</tp:taxon-name-part><tp:taxon-name-part taxon-name-part-type="species" reg="brevoortii">brevoortii</tp:taxon-name-part></tp:taxon-name></italic> (Gill) (<tp:taxon-name><tp:taxon-name-part taxon-name-part-type="family">Carangidae</tp:taxon-name-part></tp:taxon-name>).</p></tp:treatment-sec><tp:treatment-sec sec-type="type locality" id="SECID0EWKAE"><title>Type locality.</title><p>Mexican Pacific, off Mazatlán Port (<named-content xmlns:xlink="http://www.w3.org/1999/xlink" content-type="dwc:verbatimCoordinates" xlink:type="simple"><named-content content-type="geo-json" specific-use="{&#34;type&#34;:&#34;Point&#34;,&#34;coordinates&#34;:[-106.433333,23.200000]}" id="NCID0E6KAE" xlink:type="simple">23°12'N, 106°26'W</named-content></named-content>), Sinaloa, Mexico.</p></tp:treatment-sec><tp:treatment-sec sec-type="Prevalence" id="SECID0EELAE"><title>Prevalence.</title><p>15% (9/57).</p></tp:treatment-sec><tp:treatment-sec sec-type="type material" id="SECID0EJLAE"><title>Type material.</title><p><bold><italic>Holotype</italic></bold>, adult female preserved in ethanol (<abbrev xmlns:xlink="http://www.w3.org/1999/xlink" xlink:title="Instituto de Ciencias del Mar y Limnología, Unidad Académica Mazatlán" id="ABBRID0EULAE" xlink:type="simple">ICML-EMUCOP</abbrev>-090621-01), collected on 9 June 2021. <bold><italic>Allotype</italic></bold>, adult male preserved in ethanol (<abbrev xmlns:xlink="http://www.w3.org/1999/xlink" xlink:title="Instituto de Ciencias del Mar y Limnología, Unidad Académica Mazatlán" id="ABBRID0E2LAE" xlink:type="simple">ICML-EMUCOP</abbrev>-081121-01), collected on 8 November 2021. <bold><italic>Paratypes</italic></bold>, 1 adult female preserved in ethanol (<abbrev xmlns:xlink="http://www.w3.org/1999/xlink" xlink:title="Instituto de Ciencias del Mar y Limnología, Unidad Académica Mazatlán" id="ABBRID0ECMAE" xlink:type="simple">ICML-EMUCOP</abbrev>-090621-02) from the same host individual as the holotype; 1 adult female preserved in ethanol (<abbrev xmlns:xlink="http://www.w3.org/1999/xlink" xlink:title="Instituto de Ciencias del Mar y Limnología, Unidad Académica Mazatlán" id="ABBRID0EGMAE" xlink:type="simple">ICML-EMUCOP</abbrev>-120921-01) from which pair of antennules and <abbrev xmlns:xlink="http://www.w3.org/1999/xlink" xlink:title="leg 1" id="ABBRID0EKMAE" xlink:type="simple">P1</abbrev> a were dissected and mounted onto two slides, and 1 adult female dissected and mounted onto ten slides (<abbrev xmlns:xlink="http://www.w3.org/1999/xlink" xlink:title="Instituto de Ciencias del Mar y Limnología, Unidad Académica Mazatlán" id="ABBRID0EOMAE" xlink:type="simple">ICML-EMUCOP</abbrev>-120921-02), collected on 12 September 2021; and 1 adult female and 1 adult male preserved in ethanol (<abbrev xmlns:xlink="http://www.w3.org/1999/xlink" xlink:title="Instituto de Ciencias del Mar y Limnología, Unidad Académica Mazatlán" id="ABBRID0ESMAE" xlink:type="simple">ICML-EMUCOP</abbrev>-221121-01) from a single host individual collected on 22 November 2021.</p></tp:treatment-sec><tp:treatment-sec sec-type="Site on host" id="SECID0EWMAE"><title>Site on host.</title><p>Gills.</p></tp:treatment-sec><tp:treatment-sec sec-type="etymology" id="SECID0E2MAE"><title>Etymology.</title><p>The specific name comes from the host genus name <italic><tp:taxon-name><tp:taxon-name-part taxon-name-part-type="genus" reg="Selene">Selene</tp:taxon-name-part></tp:taxon-name></italic>, and the Latin suffix -<italic>cola</italic>, inhabitor. It is in the nominative singular, gender masculine.</p></tp:treatment-sec><tp:treatment-sec sec-type="Differential diagnosis" id="SECID0EKNAE"><title>Differential diagnosis.</title><p><tp:taxon-name><tp:taxon-name-part taxon-name-part-type="family">Caligidae</tp:taxon-name-part></tp:taxon-name>. Female: cephalothoracic shield subcircular, with well-developed distinct paired frontal plates, the latter with large ventral lunules. Genital complex nearly as long as wide, slightly shorter than abdomen. Abdomen indistinctly separated from genital complex. Caudal rami twice as long as wide; armed with six setae. Antennule two-segmented; proximal segment with 27 plumose anterior setae; second segment with 13 naked setae and one aesthetasc. Antenna indistinctly four-segmented; second segment without process; without postantennal process; postantennal area with three setule-bearing papillae. Maxilliped with tiny denticle process in myxal area. Sternal furca absent. <abbrev xmlns:xlink="http://www.w3.org/1999/xlink" xlink:title="leg 1" id="ABBRID0EVNAE" xlink:type="simple">P1</abbrev> biramous; <abbrev xmlns:xlink="http://www.w3.org/1999/xlink" xlink:title="leg 1" id="ABBRID0EZNAE" xlink:type="simple">P1</abbrev><abbrev xmlns:xlink="http://www.w3.org/1999/xlink" xlink:title="endopod" id="ABBRID0E4NAE" xlink:type="simple">ENP</abbrev> vestigial; <abbrev xmlns:xlink="http://www.w3.org/1999/xlink" xlink:title="leg 1" id="ABBRID0EBOAE" xlink:type="simple">P1</abbrev><abbrev xmlns:xlink="http://www.w3.org/1999/xlink" xlink:title="exopod" id="ABBRID0EFOAE" xlink:type="simple">EXP</abbrev> two-segmented; <abbrev xmlns:xlink="http://www.w3.org/1999/xlink" xlink:title="leg 1" id="ABBRID0EJOAE" xlink:type="simple">P1</abbrev> EXP2 with three plumose setae on posterior margin, distally with lateral spine 1 minute, elements 2 and 4 spiniform without accessory process, element 3 longest with membranous inner flange. <abbrev xmlns:xlink="http://www.w3.org/1999/xlink" xlink:title="leg 2" id="ABBRID0ENOAE" xlink:type="simple">P2</abbrev> biramous; <abbrev xmlns:xlink="http://www.w3.org/1999/xlink" xlink:title="endopod" id="ABBRID0EROAE" xlink:type="simple">ENP</abbrev> and <abbrev xmlns:xlink="http://www.w3.org/1999/xlink" xlink:title="exopod" id="ABBRID0EVOAE" xlink:type="simple">EXP</abbrev> tree-segmented; endopodal segments with patch of surface setules anteriorly. <abbrev xmlns:xlink="http://www.w3.org/1999/xlink" xlink:title="leg 3" id="ABBRID0EZOAE" xlink:type="simple">P3</abbrev> biramous; <abbrev xmlns:xlink="http://www.w3.org/1999/xlink" xlink:title="endopod" id="ABBRID0E4OAE" xlink:type="simple">ENP</abbrev> two-segmented; <abbrev xmlns:xlink="http://www.w3.org/1999/xlink" xlink:title="exopod" id="ABBRID0EBPAE" xlink:type="simple">EXP</abbrev> three-segmented. <abbrev xmlns:xlink="http://www.w3.org/1999/xlink" xlink:title="leg 4" id="ABBRID0EFPAE" xlink:type="simple">P4</abbrev> uniramous; <abbrev xmlns:xlink="http://www.w3.org/1999/xlink" xlink:title="exopod" id="ABBRID0EJPAE" xlink:type="simple">EXP</abbrev> three-segmented; outer spines of EXP3 with transverse strip of membrane (modified pecten) close to insertion of spines. Female <abbrev xmlns:xlink="http://www.w3.org/1999/xlink" xlink:title="leg 5" id="ABBRID0ENPAE" xlink:type="simple">P5</abbrev> vestigial, comprised of small lobe with one seta, and larger elongate lobe with three elements. Male: abdomen with two free somites. Antenna three-segmented; middle segment with two corrugated pads and anterior rows of fine striations; distal segment forming long claw with one accessory process and one tiny seta. Maxillule as in female except for dentiform process with blunt distal process. Maxilliped three-segmented; with two conical projections on myxal area of proximal segment. <abbrev xmlns:xlink="http://www.w3.org/1999/xlink" xlink:title="leg 5" id="ABBRID0ERPAE" xlink:type="simple">P5</abbrev> with three setae. <abbrev xmlns:xlink="http://www.w3.org/1999/xlink" xlink:title="leg 6" id="ABBRID0EVPAE" xlink:type="simple">P6</abbrev> represented by two plumose setae.</p></tp:treatment-sec><tp:treatment-sec sec-type="description" id="SECID0EZPAE"><title>Description.</title><p><bold>Adult female</bold> (Figs <xref ref-type="fig" rid="F1">1</xref>–<xref ref-type="fig" rid="F9">9</xref>). Mean total body length measured from anterior margin of frontal plate to posterior margin of caudal rami, 3.1 mm (ranging from 2.8 to 3.4 mm; n = 6). Cephalothoracic shield (Fig. <xref ref-type="fig" rid="F1">1A–C</xref>) subcircular, slightly longer than wide; with well-developed distinct paired frontal plates, the latter with large ventral lunules; with posterior sinuses as shown; medial posterior margin of thoracic zone extending beyond posterolateral margins of cephalothoracic shield; with hyaline membrane along distal margin of frontal plates and laterally. Free fourth pedigerous somite (Fig. <xref ref-type="fig" rid="F1">1A–C</xref>) slightly wider than long, indistinctly separated from genital complex. Genital complex (Fig. <xref ref-type="fig" rid="F1">1A–C</xref>) nearly as long as wide, slightly shorter than abdomen, genital complex: cephalothoracic shield length radio 0.7; with posterolateral processes. Abdomen (Figs <xref ref-type="fig" rid="F1">1A–C</xref>, <xref ref-type="fig" rid="F2">2A</xref>) indistinctly separated from genital complex; ~ 3.5 × as long as wide; with a slight constriction anteriorly. Caudal rami (Figs <xref ref-type="fig" rid="F1">1A–C</xref>, <xref ref-type="fig" rid="F2">2A–D</xref>) twice as long as wide; armed with six setae of which two short and four long plumose, ornamented with inner row of setules. Egg sacs (not figured) uniseriate.</p><fig id="F1" position="float" orientation="portrait"><object-id xmlns:xlink="http://www.w3.org/1999/xlink" content-type="doi" xlink:type="simple">10.3897/zookeys.1209.120812.figure1</object-id><object-id xmlns:xlink="http://www.w3.org/1999/xlink" content-type="arpha" xlink:type="simple">F6B4EE8A-33C7-530F-8D51-B1B10E1B38DA</object-id><label>Figure 1.</label><caption><p><italic><tp:taxon-name><tp:taxon-name-part taxon-name-part-type="genus" reg="Caligus">Caligus</tp:taxon-name-part><tp:taxon-name-part taxon-name-part-type="species" reg="selenecola">selenecola</tp:taxon-name-part></tp:taxon-name></italic> sp. nov., adult female, holotype <bold>A</bold> habitus, dorsal <bold>B</bold> light microscopy image, habitus, dorsal <bold>C</bold> light microscopy image, habitus, ventral.</p></caption><graphic xmlns:xlink="http://www.w3.org/1999/xlink" xlink:href="zookeys-1209-043_article-120812__-g001.jpg" position="float" orientation="portrait" xlink:type="simple" id="oo_1109983.jpg"><uri content-type="original_file" xlink:type="simple">https://binary.pensoft.net/fig/1109983</uri></graphic></fig><fig id="F2" position="float" orientation="portrait"><object-id xmlns:xlink="http://www.w3.org/1999/xlink" content-type="doi" xlink:type="simple">10.3897/zookeys.1209.120812.figure2</object-id><object-id xmlns:xlink="http://www.w3.org/1999/xlink" content-type="arpha" xlink:type="simple">C1439DF6-51DC-5BB2-9AF9-00402B964127</object-id><label>Figure 2.</label><caption><p><italic><tp:taxon-name><tp:taxon-name-part taxon-name-part-type="genus" reg="Caligus">Caligus</tp:taxon-name-part><tp:taxon-name-part taxon-name-part-type="species" reg="selenecola">selenecola</tp:taxon-name-part></tp:taxon-name></italic> sp. nov., adult female, holotype <bold>A</bold> posterior region of genital complex, abdomen, and caudal rami, ventral <bold>B</bold> caudal ramus, ventral <bold>C</bold> light microscopy image, caudal ramus, dorsal <bold>D</bold> light microscopy image, caudal ramus, ventral.</p></caption><graphic xmlns:xlink="http://www.w3.org/1999/xlink" xlink:href="zookeys-1209-043_article-120812__-g002.jpg" position="float" orientation="portrait" xlink:type="simple" id="oo_1109984.jpg"><uri content-type="original_file" xlink:type="simple">https://binary.pensoft.net/fig/1109984</uri></graphic></fig><p><bold><italic>Antennule</italic></bold> (Fig. <xref ref-type="fig" rid="F3">3A, B</xref>) two-segmented. Proximal segment longer than distal, the former with 27 plumose anterior setae. Second segment cylindrical, bearing 13 naked setae and one aesthetasc.</p><fig id="F3" position="float" orientation="portrait"><object-id xmlns:xlink="http://www.w3.org/1999/xlink" content-type="doi" xlink:type="simple">10.3897/zookeys.1209.120812.figure3</object-id><object-id xmlns:xlink="http://www.w3.org/1999/xlink" content-type="arpha" xlink:type="simple">3AA026B7-9DE3-571B-BD61-D48E0A0ECFD6</object-id><label>Figure 3.</label><caption><p><italic><tp:taxon-name><tp:taxon-name-part taxon-name-part-type="genus" reg="Caligus">Caligus</tp:taxon-name-part><tp:taxon-name-part taxon-name-part-type="species" reg="selenecola">selenecola</tp:taxon-name-part></tp:taxon-name></italic> sp. nov., adult female, holotype (<bold>A, E, F</bold>), paratype <abbrev xmlns:xlink="http://www.w3.org/1999/xlink" xlink:title="Instituto de Ciencias del Mar y Limnología, Unidad Académica Mazatlán" id="ABBRID0EDUAE" xlink:type="simple">ICML-EMUCOP</abbrev>-120921-02 (<bold>B, D, E</bold>) <bold>A</bold> antennule, ventral <bold>B</bold> light microscopy image, antennule, dorsal <bold>C</bold> antenna, ventral <bold>D</bold> light microscopy image, antenna <bold>E</bold> light microscopy image, antenna, showing seta on claw <bold>F</bold> postantennal area showing bases of antennule (a1) and antenna (a2).</p></caption><graphic xmlns:xlink="http://www.w3.org/1999/xlink" xlink:href="zookeys-1209-043_article-120812__-g003.jpg" position="float" orientation="portrait" xlink:type="simple" id="oo_1109985.jpg"><uri content-type="original_file" xlink:type="simple">https://binary.pensoft.net/fig/1109985</uri></graphic></fig><p><bold><italic>Antenna</italic></bold> (Fig. <xref ref-type="fig" rid="F3">3C–E</xref>) indistinctly four-segmented. First segment unornamented, second segment without process, third segment unornamented, terminal segment a curved claw with one minute seta. Without postantennal process; postantennal area with three setule-bearing papillae (arrowed in Fig. <xref ref-type="fig" rid="F3">3F</xref>).</p><p><bold><italic>Mandible</italic></bold> (Fig. <xref ref-type="fig" rid="F4">4A, B</xref>) of typical stylet-like structure; with twelve marginal teeth.</p><fig id="F4" position="float" orientation="portrait"><object-id xmlns:xlink="http://www.w3.org/1999/xlink" content-type="doi" xlink:type="simple">10.3897/zookeys.1209.120812.figure4</object-id><object-id xmlns:xlink="http://www.w3.org/1999/xlink" content-type="arpha" xlink:type="simple">675030D0-C952-5D0E-82E2-4C2CDB00BCC7</object-id><label>Figure 4.</label><caption><p><italic><tp:taxon-name><tp:taxon-name-part taxon-name-part-type="genus" reg="Caligus">Caligus</tp:taxon-name-part><tp:taxon-name-part taxon-name-part-type="species" reg="selenecola">selenecola</tp:taxon-name-part></tp:taxon-name></italic> sp. nov., adult female, paratype <abbrev xmlns:xlink="http://www.w3.org/1999/xlink" xlink:title="Instituto de Ciencias del Mar y Limnología, Unidad Académica Mazatlán" id="ABBRID0EHWAE" xlink:type="simple">ICML-EMUCOP</abbrev>-120921-02 <bold>A</bold> mandible, posterior <bold>B</bold> light microscopy image, mandible <bold>C</bold> maxillule, anterior.</p></caption><graphic xmlns:xlink="http://www.w3.org/1999/xlink" xlink:href="zookeys-1209-043_article-120812__-g004.jpg" position="float" orientation="portrait" xlink:type="simple" id="oo_1109986.jpg"><uri content-type="original_file" xlink:type="simple">https://binary.pensoft.net/fig/1109986</uri></graphic></fig><p><bold><italic>Maxillule</italic></bold> (Fig. <xref ref-type="fig" rid="F4">4C</xref>) comprising anterior papilla bearing three unequal naked setae; with posterior moderately long dentiform process.</p><p><bold><italic>Maxilla</italic></bold> (Fig. <xref ref-type="fig" rid="F5">5A–C</xref>) two-segmented, brachiform, comprising elongate unarmed lacertus and slender brachium, the latter with flabellum (Fig. <xref ref-type="fig" rid="F5">5C</xref>) slightly above halfway inner margin and with long calamus and shorter canna; calamus with strips of serrated membrane arranged obliquely around surface; canna with bilateral strips of serrated membrane.</p><fig id="F5" position="float" orientation="portrait"><object-id xmlns:xlink="http://www.w3.org/1999/xlink" content-type="doi" xlink:type="simple">10.3897/zookeys.1209.120812.figure5</object-id><object-id xmlns:xlink="http://www.w3.org/1999/xlink" content-type="arpha" xlink:type="simple">BD56F620-F358-5FDC-A0E1-EAC0771D2FEE</object-id><label>Figure 5.</label><caption><p><italic><tp:taxon-name><tp:taxon-name-part taxon-name-part-type="genus" reg="Caligus">Caligus</tp:taxon-name-part><tp:taxon-name-part taxon-name-part-type="species" reg="selenecola">selenecola</tp:taxon-name-part></tp:taxon-name></italic> sp. nov., adult female, paratype <abbrev xmlns:xlink="http://www.w3.org/1999/xlink" xlink:title="Instituto de Ciencias del Mar y Limnología, Unidad Académica Mazatlán" id="ABBRID0EDYAE" xlink:type="simple">ICML-EMUCOP</abbrev>-120921-02 <bold>A</bold> maxilla, anterior <bold>B</bold> light microscopy image, maxilla <bold>C</bold> flabellum of maxilla <bold>D</bold> maxilliped, posterior <bold>E</bold> maxilliped, posteroventral <bold>F</bold> light microscopy image, maxilliped <bold>G</bold> light microscopy image, middle part of claw of maxilliped showing small seta.</p></caption><graphic xmlns:xlink="http://www.w3.org/1999/xlink" xlink:href="zookeys-1209-043_article-120812__-g005.jpg" position="float" orientation="portrait" xlink:type="simple" id="oo_1109987.jpg"><uri content-type="original_file" xlink:type="simple">https://binary.pensoft.net/fig/1109987</uri></graphic></fig><p><bold><italic>Maxilliped</italic></bold> (Fig. <xref ref-type="fig" rid="F5">5D–G</xref>) subchelate; corpus concave proximally, with tiny denticle process in myxal area; claw with naked seta on posterior surface (arrowed in Fig. <xref ref-type="fig" rid="F5">5G</xref>).</p><p>Sternal furca absent.</p><p><bold><italic><abbrev xmlns:xlink="http://www.w3.org/1999/xlink" xlink:title="leg 1" id="ABBRID0EPZAE" xlink:type="simple">P1</abbrev></italic></bold> (Fig. <xref ref-type="fig" rid="F6">6A–E</xref>) biramous, with slender, naked intercoxal sclerite. Sympod with one inner and one outer plumose seta, and one proximolateral seta. Endopod vestigial, represented by unarmed process bearing one tiny apical element. Exopod two-segmented. <abbrev xmlns:xlink="http://www.w3.org/1999/xlink" xlink:title="leg 1" id="ABBRID0EYZAE" xlink:type="simple">P1</abbrev> EXP1 with inner row of setules and one small spine at outer distal corner; <abbrev xmlns:xlink="http://www.w3.org/1999/xlink" xlink:title="leg 1" id="ABBRID0E3ZAE" xlink:type="simple">P1</abbrev> EXP2 with three plumose setae on posterior margin, and four distal elements as follows: spine 1 minute, arising on outer lateral margin of segment (arrowed in Fig. <xref ref-type="fig" rid="F6">6B, C, E</xref>); elements 2 and 4 spiniform, seemingly without accessory process, the former slightly longer than the latter, both visibly shorter than element 3; the latter longest, with membranous inner flange.</p><fig id="F6" position="float" orientation="portrait"><object-id xmlns:xlink="http://www.w3.org/1999/xlink" content-type="doi" xlink:type="simple">10.3897/zookeys.1209.120812.figure6</object-id><object-id xmlns:xlink="http://www.w3.org/1999/xlink" content-type="arpha" xlink:type="simple">F802FCB9-48A3-5E21-96AE-EF8F77FD6172</object-id><label>Figure 6.</label><caption><p><italic><tp:taxon-name><tp:taxon-name-part taxon-name-part-type="genus" reg="Caligus">Caligus</tp:taxon-name-part><tp:taxon-name-part taxon-name-part-type="species" reg="selenecola">selenecola</tp:taxon-name-part></tp:taxon-name></italic> sp. nov., adult female, paratype <abbrev xmlns:xlink="http://www.w3.org/1999/xlink" xlink:title="Instituto de Ciencias del Mar y Limnología, Unidad Académica Mazatlán" id="ABBRID0EX1AE" xlink:type="simple">ICML-EMUCOP</abbrev>-120921-02 (<bold>A, C–E</bold>), paratype <abbrev xmlns:xlink="http://www.w3.org/1999/xlink" xlink:title="Instituto de Ciencias del Mar y Limnología, Unidad Académica Mazatlán" id="ABBRID0E41AE" xlink:type="simple">ICML-EMUCOP</abbrev>-120921-01 (<bold>B</bold>) <bold>A</bold><abbrev xmlns:xlink="http://www.w3.org/1999/xlink" xlink:title="leg 1" id="ABBRID0EF2AE" xlink:type="simple">P1</abbrev>, anterior <bold>B</bold> second exopodal segment (spine 1 arrowed), anterior <bold>C</bold> light microscopy image, <abbrev xmlns:xlink="http://www.w3.org/1999/xlink" xlink:title="leg 1" id="ABBRID0EN2AE" xlink:type="simple">P1</abbrev>, showing (<bold>a</bold>) endopod (<bold>b</bold>) outer seta of sympod (<bold>c</bold>) spine 1 (<bold>d</bold>) spine 2 (<bold>e</bold>) spine 4 (<bold>f</bold>) seta 3 (<bold>g</bold>) inner seta of sympod <bold>D</bold> light microscopy image, sympod showing (<bold>a</bold>) endopod and (<bold>b</bold>) outer seta <bold>E</bold> light microscopy image, second exopodal segment showing (<bold>a</bold>) spine 1 (<bold>b</bold>) spine 2, (<bold>c</bold>) spine 4, (<bold>d</bold>) seta 3.</p></caption><graphic xmlns:xlink="http://www.w3.org/1999/xlink" xlink:href="zookeys-1209-043_article-120812__-g006.jpg" position="float" orientation="portrait" xlink:type="simple" id="oo_1109988.jpg"><uri content-type="original_file" xlink:type="simple">https://binary.pensoft.net/fig/1109988</uri></graphic></fig><p><bold><italic><abbrev xmlns:xlink="http://www.w3.org/1999/xlink" xlink:title="leg 2" id="ABBRID0EZ3AE" xlink:type="simple">P2</abbrev></italic></bold> (Fig. <xref ref-type="fig" rid="F7">7A–C</xref>) biramous, with subquadrate intercoxal sclerite bearing distal hyaline membrane. Coxa with one inner plumose seta and one anterior sensillum. Basis with one outer small seta, one inner sensillum, and with inner hyaline membrane. Exopod three-segmented; first segment as long as second and third segments combined, with one plumose inner seta, one outer stout spine, and with dorsally flexed membrane along outer margin; second segment smallest, with one inner long plumose seta, one small outer spine, and ornamented with inner row of setules; third segment with five plumose inner setae, and two outer spines of which proximal shortest and one outer subdistal seta, the latter stout and with inner hyaline membrane. Endopod three-segmented; first segment with one inner plumose seta, with patch of surface setules anteriorly; second segment with two inner plumose setae and ornamented with anterior patch of setules; third segment with six plumose setae and ornamented with anterior patch of setules.</p><fig id="F7" position="float" orientation="portrait"><object-id xmlns:xlink="http://www.w3.org/1999/xlink" content-type="doi" xlink:type="simple">10.3897/zookeys.1209.120812.figure7</object-id><object-id xmlns:xlink="http://www.w3.org/1999/xlink" content-type="arpha" xlink:type="simple">306E7813-6179-557C-9B53-C621893B6C29</object-id><label>Figure 7.</label><caption><p><italic><tp:taxon-name><tp:taxon-name-part taxon-name-part-type="genus" reg="Caligus">Caligus</tp:taxon-name-part><tp:taxon-name-part taxon-name-part-type="species" reg="selenecola">selenecola</tp:taxon-name-part></tp:taxon-name></italic> sp. nov., adult female, paratype <abbrev xmlns:xlink="http://www.w3.org/1999/xlink" xlink:title="Instituto de Ciencias del Mar y Limnología, Unidad Académica Mazatlán" id="ABBRID0EV4AE" xlink:type="simple">ICML-EMUCOP</abbrev>-120921-02 <bold>A</bold><abbrev xmlns:xlink="http://www.w3.org/1999/xlink" xlink:title="leg 2" id="ABBRID0E24AE" xlink:type="simple">P2</abbrev>, anterior <bold>B</bold> light microscopy image, <abbrev xmlns:xlink="http://www.w3.org/1999/xlink" xlink:title="leg 2" id="ABBRID0EB5AE" xlink:type="simple">P2</abbrev>, anterior <bold>C</bold> light microscopy image, third exopodal segment, anterior <bold>D</bold><abbrev xmlns:xlink="http://www.w3.org/1999/xlink" xlink:title="leg 3" id="ABBRID0EJ5AE" xlink:type="simple">P3</abbrev>, ventral <bold>E</bold> light microscopy image, <abbrev xmlns:xlink="http://www.w3.org/1999/xlink" xlink:title="leg 3" id="ABBRID0EP5AE" xlink:type="simple">P3</abbrev>, anterior <bold>F</bold> light microscopy image, <abbrev xmlns:xlink="http://www.w3.org/1999/xlink" xlink:title="leg 3" id="ABBRID0EV5AE" xlink:type="simple">P3</abbrev><abbrev xmlns:xlink="http://www.w3.org/1999/xlink" xlink:title="exopod" id="ABBRID0EZ5AE" xlink:type="simple">EXP</abbrev> showing reduced proximal outer spine <bold>G</bold> light microscopy image, <abbrev xmlns:xlink="http://www.w3.org/1999/xlink" xlink:title="leg 3" id="ABBRID0E65AE" xlink:type="simple">P3</abbrev> EXP1 showing length of outer spine relative to length of supporting segment.</p></caption><graphic xmlns:xlink="http://www.w3.org/1999/xlink" xlink:href="zookeys-1209-043_article-120812__-g007.jpg" position="float" orientation="portrait" xlink:type="simple" id="oo_1109989.jpg"><uri content-type="original_file" xlink:type="simple">https://binary.pensoft.net/fig/1109989</uri></graphic></fig><p><bold><italic><abbrev xmlns:xlink="http://www.w3.org/1999/xlink" xlink:title="leg 3" id="ABBRID0EN6AE" xlink:type="simple">P3</abbrev></italic></bold> (Fig. <xref ref-type="fig" rid="F7">7D–G</xref>) with coxa and basis fused into flattened apron-like sympod, with one small outer plumose seta near insertion of exopod, one inner long plumose seta near intercoxal sclerite, and two widely separated sensilla along posterior margin. Sympod and intercoxal sclerite with extended strips of hyaline membrane along lateral and free posterior margins. Exopod three-segmented; first segment with one apical spine longer than segment and reaching slightly beyond articulation between second and third exopodal segments; second segment with one outer spine and one inner plumose seta, ornamented with outer row of setules; third exopodal segment with three outer spines (proximal outer smallest), and four plumose setae, ornamented with outer setules. Endopod two-segmented; first segment extended laterally for form velum, and armed with long inner plumose seta; second segment with six plumose setae.</p><p><bold><italic><abbrev xmlns:xlink="http://www.w3.org/1999/xlink" xlink:title="leg 4" id="ABBRID0E26AE" xlink:type="simple">P4</abbrev></italic></bold> (Fig. <xref ref-type="fig" rid="F8">8A–F</xref>) uniramous. Protopodal segment with 1 distal seta. Exopod three-segmented; first and second segments with one outer spine each; third segment with three outer spines, with transverse strip of membrane (modified pecten) close to insertion of spines. All spines subequal in length.</p><fig id="F8" position="float" orientation="portrait"><object-id xmlns:xlink="http://www.w3.org/1999/xlink" content-type="doi" xlink:type="simple">10.3897/zookeys.1209.120812.figure8</object-id><object-id xmlns:xlink="http://www.w3.org/1999/xlink" content-type="arpha" xlink:type="simple">6F7DA348-5014-52D8-9C7D-5AD69A3E2E45</object-id><label>Figure 8.</label><caption><p><italic><tp:taxon-name><tp:taxon-name-part taxon-name-part-type="genus" reg="Caligus">Caligus</tp:taxon-name-part><tp:taxon-name-part taxon-name-part-type="species" reg="selenecola">selenecola</tp:taxon-name-part></tp:taxon-name></italic> sp. nov., adult female, paratype <abbrev xmlns:xlink="http://www.w3.org/1999/xlink" xlink:title="Instituto de Ciencias del Mar y Limnología, Unidad Académica Mazatlán" id="ABBRID0EYAAG" xlink:type="simple">ICML-EMUCOP</abbrev>-120921-02 <bold>A</bold><abbrev xmlns:xlink="http://www.w3.org/1999/xlink" xlink:title="leg 4" id="ABBRID0E5AAG" xlink:type="simple">P4</abbrev>, anterior <bold>B</bold> light microscopy image, <abbrev xmlns:xlink="http://www.w3.org/1999/xlink" xlink:title="leg 4" id="ABBRID0EEBAG" xlink:type="simple">P4</abbrev>, anterior <bold>C</bold> light microscopy image, protopod of <abbrev xmlns:xlink="http://www.w3.org/1999/xlink" xlink:title="leg 4" id="ABBRID0EKBAG" xlink:type="simple">P4</abbrev> showing seta, anterior <bold>D</bold> outer spine of first exopodal segment showing modified pecten, anterior <bold>E</bold> outer spine of second exopodal segment showing modified pecten, anterior <bold>F</bold> distal spines of third exopodal segment showing modified pectines, anterior.</p></caption><graphic xmlns:xlink="http://www.w3.org/1999/xlink" xlink:href="zookeys-1209-043_article-120812__-g008.jpg" position="float" orientation="portrait" xlink:type="simple" id="oo_1109990.jpg"><uri content-type="original_file" xlink:type="simple">https://binary.pensoft.net/fig/1109990</uri></graphic></fig><p><bold><italic><abbrev xmlns:xlink="http://www.w3.org/1999/xlink" xlink:title="leg 5" id="ABBRID0E5BAG" xlink:type="simple">P5</abbrev></italic></bold> (Fig. <xref ref-type="fig" rid="F9">9A, B</xref>) vestigial, situated on ventral surface, near outer margin of posterolateral lobe of genital complex; comprised of small lobe with one plumose seta, and larger elongate lobe with three plumose setae.</p><fig id="F9" position="float" orientation="portrait"><object-id xmlns:xlink="http://www.w3.org/1999/xlink" content-type="doi" xlink:type="simple">10.3897/zookeys.1209.120812.figure9</object-id><object-id xmlns:xlink="http://www.w3.org/1999/xlink" content-type="arpha" xlink:type="simple">0172C074-5D5A-552A-9CD6-8F1861114BF9</object-id><label>Figure 9.</label><caption><p><italic><tp:taxon-name><tp:taxon-name-part taxon-name-part-type="genus" reg="Caligus">Caligus</tp:taxon-name-part><tp:taxon-name-part taxon-name-part-type="species" reg="selenecola">selenecola</tp:taxon-name-part></tp:taxon-name></italic> sp. nov., adult female, holotype (<bold>A</bold>), paratype <abbrev xmlns:xlink="http://www.w3.org/1999/xlink" xlink:title="Instituto de Ciencias del Mar y Limnología, Unidad Académica Mazatlán" id="ABBRID0E3CAG" xlink:type="simple">ICML-EMUCOP</abbrev>-120921-02 (<bold>B</bold>) <bold>A</bold><abbrev xmlns:xlink="http://www.w3.org/1999/xlink" xlink:title="leg 5" id="ABBRID0EEDAG" xlink:type="simple">P5</abbrev>, ventral <bold>B</bold> light microscopy image, <abbrev xmlns:xlink="http://www.w3.org/1999/xlink" xlink:title="leg 5" id="ABBRID0EKDAG" xlink:type="simple">P5</abbrev> ventral.</p></caption><graphic xmlns:xlink="http://www.w3.org/1999/xlink" xlink:href="zookeys-1209-043_article-120812__-g009.jpg" position="float" orientation="portrait" xlink:type="simple" id="oo_1109991.jpg"><uri content-type="original_file" xlink:type="simple">https://binary.pensoft.net/fig/1109991</uri></graphic></fig><p>Armature formula of <abbrev xmlns:xlink="http://www.w3.org/1999/xlink" xlink:title="leg 1" id="ABBRID0EVDAG" xlink:type="simple">P1</abbrev>–<abbrev xmlns:xlink="http://www.w3.org/1999/xlink" xlink:title="leg 4" id="ABBRID0EZDAG" xlink:type="simple">P4</abbrev> as follows (Roman numerals for spines; Arabic numerals for setae):</p><table-wrap id="T1" position="float" orientation="portrait"><table id="TID0EJNAI" rules="all"><tbody><tr><th rowspan="1" colspan="1"/><th rowspan="1" colspan="1" style="color: #231f20">
                    <abbrev xmlns:xlink="http://www.w3.org/1999/xlink" xlink:title="exopod" id="ABBRID0EQEAG" xlink:type="simple">EXP</abbrev>
                  </th><th rowspan="1" colspan="1" style="color: #231f20">
                    <abbrev xmlns:xlink="http://www.w3.org/1999/xlink" xlink:title="endopod" id="ABBRID0EZEAG" xlink:type="simple">ENP</abbrev>
                  </th></tr><tr><td rowspan="1" colspan="1" style="color: #231f20">
                    <abbrev xmlns:xlink="http://www.w3.org/1999/xlink" xlink:title="leg 1" id="ABBRID0EDFAG" xlink:type="simple">P1</abbrev>
                  </td><td rowspan="1" colspan="1" style="color: #231f20">I-0; I,III,3</td><td rowspan="1" colspan="1" style="color: #231f20">vestigial</td></tr><tr><td rowspan="1" colspan="1" style="color: #231f20">
                    <abbrev xmlns:xlink="http://www.w3.org/1999/xlink" xlink:title="leg 2" id="ABBRID0EVFAG" xlink:type="simple">P2</abbrev>
                  </td><td rowspan="1" colspan="1" style="color: #231f20">I-1; I-1; II,1,5</td><td rowspan="1" colspan="1" style="color: #231f20">0–1; 0–2; 6</td></tr><tr><td rowspan="1" colspan="1" style="color: #231f20">
                    <abbrev xmlns:xlink="http://www.w3.org/1999/xlink" xlink:title="leg 3" id="ABBRID0EHGAG" xlink:type="simple">P3</abbrev>
                  </td><td rowspan="1" colspan="1" style="color: #231f20">I-0; I-1; III,4</td><td rowspan="1" colspan="1" style="color: #231f20">0–1; 5</td></tr><tr><td rowspan="1" colspan="1" style="color: #231f20">
                    <abbrev xmlns:xlink="http://www.w3.org/1999/xlink" xlink:title="leg 4" id="ABBRID0EZGAG" xlink:type="simple">P4</abbrev>
                  </td><td rowspan="1" colspan="1" style="color: #231f20">I; I; III</td><td rowspan="1" colspan="1" style="color: #231f20">absent</td></tr></tbody></table></table-wrap><p><bold><italic><abbrev xmlns:xlink="http://www.w3.org/1999/xlink" xlink:title="leg 6" id="ABBRID0EKHAG" xlink:type="simple">P6</abbrev></italic></bold> possibly represented by pair of protuberances located posteromedial to <abbrev xmlns:xlink="http://www.w3.org/1999/xlink" xlink:title="leg 5" id="ABBRID0EPHAG" xlink:type="simple">P5</abbrev> (Figs <xref ref-type="fig" rid="F1">1A–C</xref>, <xref ref-type="fig" rid="F2">2A</xref>).</p><p><bold>Adult male</bold> (Figs <xref ref-type="fig" rid="F10">10</xref>–<xref ref-type="fig" rid="F12">12</xref>). Total body length measured from anterior margin of frontal plate to posterior margin of caudal rami 1.9 mm long (<italic>n</italic> = 1). Cephalothoracic shield (Fig. <xref ref-type="fig" rid="F10">10A, B</xref>) as in female but with narrower anterior region, slightly wider than long. Free fourth pedigerous somite (Fig. <xref ref-type="fig" rid="F10">10A, B</xref>) slightly wider than long, indistinctly separated from genital complex. Genital complex (Fig. <xref ref-type="fig" rid="F10">10A, B</xref>) as long as wide. Abdomen (Fig. <xref ref-type="fig" rid="F10">10A, B</xref>) with two free somites; first somite slightly wider than long, second somite slightly longer than wide. Caudal rami (Fig. <xref ref-type="fig" rid="F10">10A, B</xref>) ~ 2 × as long as wide, with two short and four long plumose setae. All appendages as in female, except for antenna, maxillule, and maxilliped.</p><fig id="F10" position="float" orientation="portrait"><object-id xmlns:xlink="http://www.w3.org/1999/xlink" content-type="doi" xlink:type="simple">10.3897/zookeys.1209.120812.figure10</object-id><object-id xmlns:xlink="http://www.w3.org/1999/xlink" content-type="arpha" xlink:type="simple">85F3F842-4071-5314-8BD5-9FE642B459CE</object-id><label>Figure 10.</label><caption><p><italic><tp:taxon-name><tp:taxon-name-part taxon-name-part-type="genus" reg="Caligus">Caligus</tp:taxon-name-part><tp:taxon-name-part taxon-name-part-type="species" reg="selenecola">selenecola</tp:taxon-name-part></tp:taxon-name></italic> sp. nov., adult male, allotype <bold>A</bold> habitus, dorsal <bold>B</bold> light microscopy image, habitus, dorsal.</p></caption><graphic xmlns:xlink="http://www.w3.org/1999/xlink" xlink:href="zookeys-1209-043_article-120812__-g010.jpg" position="float" orientation="portrait" xlink:type="simple" id="oo_1109992.jpg"><uri content-type="original_file" xlink:type="simple">https://binary.pensoft.net/fig/1109992</uri></graphic></fig><p><bold><italic>Antenna</italic></bold> (Fig. <xref ref-type="fig" rid="F11">11A, B</xref>) three-segmented; proximal segment small and unarmed; middle segment with two corrugated pads and anterior rows of fine striations; distal segment forming long curved pointed claw with one accessory process and one tiny seta near its base. Postantennal area (not shown) as in female.</p><fig id="F11" position="float" orientation="portrait"><object-id xmlns:xlink="http://www.w3.org/1999/xlink" content-type="doi" xlink:type="simple">10.3897/zookeys.1209.120812.figure11</object-id><object-id xmlns:xlink="http://www.w3.org/1999/xlink" content-type="arpha" xlink:type="simple">AF2976D3-AFCB-5CB5-86B8-35CD03395CD7</object-id><label>Figure 11.</label><caption><p><italic><tp:taxon-name><tp:taxon-name-part taxon-name-part-type="genus" reg="Caligus">Caligus</tp:taxon-name-part><tp:taxon-name-part taxon-name-part-type="species" reg="selenecola">selenecola</tp:taxon-name-part></tp:taxon-name></italic> sp. nov., adult male, allotype <bold>A</bold> antenna, posterior <bold>B</bold> light microscopy image, antenna, anterior <bold>C</bold> maxillule, anterior <bold>D</bold> light microscopy image, maxillule, anterior.</p></caption><graphic xmlns:xlink="http://www.w3.org/1999/xlink" xlink:href="zookeys-1209-043_article-120812__-g011.jpg" position="float" orientation="portrait" xlink:type="simple" id="oo_1109993.jpg"><uri content-type="original_file" xlink:type="simple">https://binary.pensoft.net/fig/1109993</uri></graphic></fig><p><bold><italic>Maxillule</italic></bold> (Fig. <xref ref-type="fig" rid="F11">11C, D</xref>) as in female except for dentiform process with blunt distal process.</p><p><bold><italic>Maxilliped</italic></bold> (Fig. <xref ref-type="fig" rid="F12">12A, B</xref>) three-segmented; myxal area of proximal segment with two conical projections bearing subterminal tooth; subchela as in female.</p><fig id="F12" position="float" orientation="portrait"><object-id xmlns:xlink="http://www.w3.org/1999/xlink" content-type="doi" xlink:type="simple">10.3897/zookeys.1209.120812.figure12</object-id><object-id xmlns:xlink="http://www.w3.org/1999/xlink" content-type="arpha" xlink:type="simple">A89D5418-5D3C-5477-8EEB-3204F3739026</object-id><label>Figure 12.</label><caption><p><italic><tp:taxon-name><tp:taxon-name-part taxon-name-part-type="genus" reg="Caligus">Caligus</tp:taxon-name-part><tp:taxon-name-part taxon-name-part-type="species" reg="selenecola">selenecola</tp:taxon-name-part></tp:taxon-name></italic> sp. nov., adult male, allotype <bold>A</bold> maxilliped, posterior <bold>B</bold> light microscopy image, maxilliped, anterior <bold>C</bold> posterolateral margin of genital complex showing <abbrev xmlns:xlink="http://www.w3.org/1999/xlink" xlink:title="leg 5" id="ABBRID0ETMAG" xlink:type="simple">P5</abbrev> and <abbrev xmlns:xlink="http://www.w3.org/1999/xlink" xlink:title="leg 6" id="ABBRID0EXMAG" xlink:type="simple">P6</abbrev><bold>D</bold> light microscopy image, <abbrev xmlns:xlink="http://www.w3.org/1999/xlink" xlink:title="leg 5" id="ABBRID0E4MAG" xlink:type="simple">P5</abbrev>, anterior.</p></caption><graphic xmlns:xlink="http://www.w3.org/1999/xlink" xlink:href="zookeys-1209-043_article-120812__-g012.jpg" position="float" orientation="portrait" xlink:type="simple" id="oo_1109994.jpg"><uri content-type="original_file" xlink:type="simple">https://binary.pensoft.net/fig/1109994</uri></graphic></fig><p><bold><italic><abbrev xmlns:xlink="http://www.w3.org/1999/xlink" xlink:title="leg 5" id="ABBRID0ELNAG" xlink:type="simple">P5</abbrev></italic></bold> (Fig. <xref ref-type="fig" rid="F12">12C, D</xref>) located at approximately midway along lateral margin of genital complex; composed of small lobe bearing three plumose setae.</p><p><bold><italic><abbrev xmlns:xlink="http://www.w3.org/1999/xlink" xlink:title="leg 6" id="ABBRID0EZNAG" xlink:type="simple">P6</abbrev></italic></bold> (Fig. <xref ref-type="fig" rid="F12">12C</xref>) represented by two plumose setae at tip of a posteroventral protuberance on genital complex.</p></tp:treatment-sec></tp:taxon-treatment>
